# Supplementary material for: Envarsus Versus Advagraf in De Novo Kidney Transplant Recipients: A Comparative Pharmacokinetic Study
Source: Life (Basel). 2026 Feb 2;16(2):256. doi: 10.3390/life16020256 (PMC12942462; doi:10.3390/life16020256)
Supplement: Supplementary file 1 [file life-16-00256-s001.zip]

Archive with 1 entries (1 files):
- life-4058577-supplementary.pdf
